# Supplementary material for: The Impact of Praise on Cooperative Behavior in Three-Player Public Goods Games and Its Gender Differences
Source: Behav Sci (Basel). 2024 Mar 22;14(4):264. doi: 10.3390/bs14040264 (PMC11047728; doi:10.3390/bs14040264)
Supplement: Supplementary file 1 [file behavsci-14-00264-s001.zip]

Archive with 1 entries (1 files):
- behavsci-2886613-supplementary.pdf
